# Supplementary material for: Parental Preferences of Influenza Vaccination for Children in China: A National Survey with a Discrete Choice Experiment
Source: Int J Environ Res Public Health. 2022 Feb 14;19(4):2145. doi: 10.3390/ijerph19042145 (PMC8871809; doi:10.3390/ijerph19042145)
Supplement: Supplementary file 1 [file ijerph-19-02145-s001.zip]

Archive with 1 entries (1 files):
- ijerph-1521258-supplementary.pdf
